# Supplementary material for: Presepsin (Soluble CD14 Subtype) as an Early Marker of Neonatal Sepsis and Septic Shock: A Prospective Diagnostic Trial
Source: Antibiotics (Basel). 2021 May 14;10(5):580. doi: 10.3390/antibiotics10050580 (PMC8156848; doi:10.3390/antibiotics10050580)
Supplement: Supplementary file 1 [file antibiotics-10-00580-s001.zip]

Archive with 1 entries (1 files):
- antibiotics-1178178-supplementary.pdf
